# Supplementary material for: The Role of Human Endogenous Retrovirus (HERV)-K119 env in THP-1 Monocytic Cell Differentiation
Source: Int J Mol Sci. 2023 Oct 25;24(21):15566. doi: 10.3390/ijms242115566 (PMC10648273; doi:10.3390/ijms242115566)
Supplement: Supplementary file 1 [file ijms-24-15566-s001.zip]

Archive with 1 entries (1 files):
- ijms-2602387-supplementary.pdf
